# Supplementary material for: Evaluation of the Anti-Aging Effects of a Probiotic Combination Isolated From Centenarians in a SAMP8 Mouse Model
Source: Front Immunol. 2021 Dec 2;12:792746. doi: 10.3389/fimmu.2021.792746 (PMC8674427; doi:10.3389/fimmu.2021.792746)
Supplement: Supplementary file 2 [file DataSheet_1.zip]

Archive with 71 entries (55 files):
- original data/
- original data/Figure 1/
- original data/Figure 1/Figure 1A.xlsx
- original data/Figure 1/Figure 1B.xlsx
- original data/Figure 1/Figure 1C.xlsx
- original data/Figure 2/
- original data/Figure 2/Figure 2A.xlsx
- original data/Figure 2/Figure 2B.xlsx
- original data/Figure 2/Figure 2C.xlsx
- original data/Figure 2/Figure 2D.xlsx
- original data/Figure 2/Figure 2E.xlsx
- original data/Figure 2/Figure 2F.xlsx
- original data/Figure 3/
- original data/Figure 3/Figure 3A/
- original data/Figure 3/Figure 3A/C  NEUNú¿║∞ú⌐ 200-3 4.jpg
- original data/Figure 3/Figure 3A/C NEUNú¿║∞ú⌐ 200-3.jpg
- original data/Figure 3/Figure 3A/C NEUNú¿║∞ú⌐ 200-4.jpg
- original data/Figure 3/Figure 3A/H NEUNú¿║∞ú⌐ 200-3 4.jpg
- original data/Figure 3/Figure 3A/H NEUNú¿║∞ú⌐ 200-3.jpg
- original data/Figure 3/Figure 3A/H NEUNú¿║∞ú⌐ 200-4.jpg
- original data/Figure 3/Figure 3A/L NEUNú¿║∞ú⌐ 200-3 4.jpg
- original data/Figure 3/Figure 3A/L NEUNú¿║∞ú⌐ 200-3.jpg
- original data/Figure 3/Figure 3A/L NEUNú¿║∞ú⌐ 200-4.jpg
- original data/Figure 3/Figure 3A/M NEUNú¿║∞ú⌐ 200-3 4.jpg
- original data/Figure 3/Figure 3A/M NEUNú¿║∞ú⌐ 200-3.jpg
- original data/Figure 3/Figure 3A/M NEUNú¿║∞ú⌐ 200-4.jpg
- original data/Figure 3/Figure 3B/
- original data/Figure 3/Figure 3B/AKT.Tif
- original data/Figure 3/Figure 3B/BAX.Tif
- original data/Figure 3/Figure 3B/BCL-2.Tif
- original data/Figure 3/Figure 3B/pAKT.Tif
- original data/Figure 3/Figure 3B/a┬-ACTIN.Tif
- original data/Figure 3/Figure 3C/
- original data/Figure 3/Figure 3C/SIRT1.Tif
- original data/Figure 3/Figure 3C/a┬-ACTIN.Tif
- original data/Figure 4/
- original data/Figure 4/Figure 4A/
- original data/Figure 4/Figure 4A/MYD88.Tif
- original data/Figure 4/Figure 4A/P65.Tif
- original data/Figure 4/Figure 4A/TLR4.Tif
- original data/Figure 4/Figure 4A/pp65.Tif
- original data/Figure 4/Figure 4A/a┬-ACTIN.Tif
- original data/Figure 4/Figure 4B/
- original data/Figure 4/Figure 4B/IL-1a┬.xlsx
- original data/Figure 4/Figure 4B/IL-6.xlsx
- original data/Figure 4/Figure 4B/TNF-a┴.xlsx
- original data/Figure 5/
- original data/Figure 5/Figure 5A.xlsx
- original data/Figure 5/Figure 5B.xlsx
- original data/Figure 5/Figure 5C.xlsx
- original data/Figure 5/Figure 5D.csv
- original data/Figure 5/Figure 5E.xlsx
- original data/Figure 6/
- original data/Figure 6/Figure 6A/
- original data/Figure 6/Figure 6A/C.jpg
- original data/Figure 6/Figure 6A/H.jpg
- original data/Figure 6/Figure 6A/L.jpg
- original data/Figure 6/Figure 6A/M.jpg
- original data/Figure 6/Figure 6B/
- original data/Figure 6/Figure 6B/MYD88.Tif
- original data/Figure 6/Figure 6B/P65.Tif
- original data/Figure 6/Figure 6B/PP65.Tif
- original data/Figure 6/Figure 6B/TLR4.Tif
- original data/Figure 6/Figure 6B/a┬-ACTIN.Tif
- original data/Figure 6/Figure 6C/
- original data/Figure 6/Figure 6C/OCCLUDIN.Tif
- original data/Figure 6/Figure 6C/ZO-1.Tif
- original data/Figure 6/Figure 6C/a┬-ACTIN.Tif
- original data/Supplementary Figure 1/
- original data/Supplementary Figure 1/Supplementary Figure 1B.xlsx
- original data/Supplementary Figure 1/Supplementary Figure 1C.xlsx
