# Supplementary material for: Evaluation of the Anti-Aging Effects of a Probiotic Combination Isolated From Centenarians in a SAMP8 Mouse Model
Source: Front Immunol. 2021 Dec 2;12:792746. doi: 10.3389/fimmu.2021.792746 (PMC8674427; doi:10.3389/fimmu.2021.792746)
Supplement: Supplementary file 2 [file DataSheet_1.zip › original data/Figure 1/Figure 1A.xlsx]

## Sheet: Sheet1
	pH=3		pH=4		pH=5		pH=7
L. fermentum	8	8.04139	8.30103	8.04139	8.8	8	8.30103	9
L. casei	9.47712	9	9.38021	9.47712	9.6902	9.69897	9.61278	9.47712
B. longum	9.62325	10.1761	10	10.5052	10	10.2304	9.86332	10.0792
B. animalis	9.85733	10.0414	9.6721	9.95424	9.2	9.5	10.3424	9.30103
