# Supplementary material for: Evaluation of the Anti-Aging Effects of a Probiotic Combination Isolated From Centenarians in a SAMP8 Mouse Model
Source: Front Immunol. 2021 Dec 2;12:792746. doi: 10.3389/fimmu.2021.792746 (PMC8674427; doi:10.3389/fimmu.2021.792746)
Supplement: Supplementary file 2 [file DataSheet_1.zip › original data/Figure 1/Figure 1B.xlsx]

## Sheet: Sheet1
	c=0.0%		c=0.1%		c=0.3%		c=0.5%
L. fermentum	7.8921	7.95424	5.07918	5.30103	2.47712	2.4	2.30103	2.3
L. casei	9	9.20412	8	6.47712	5.30103	5.3	2.47712	2.4
B. longum	9.04139	9	8.69897	9.30103	8.32222	8.3	8.61278	8.47712
B. animalis	8.8451	9	7.716	7.77815	6.07918	6	3.30103	4
