# Supplementary material for: Evaluation of the Anti-Aging Effects of a Probiotic Combination Isolated From Centenarians in a SAMP8 Mouse Model
Source: Front Immunol. 2021 Dec 2;12:792746. doi: 10.3389/fimmu.2021.792746 (PMC8674427; doi:10.3389/fimmu.2021.792746)
Supplement: Supplementary file 2 [file DataSheet_1.zip › original data/Figure 1/Figure 1C.xlsx]

## Sheet: Sheet1
	S. typhimurium		Sh. dysenteriae		L. monocytogenes		Sh. flexneri		E. coliO157		S. aureus		P. acnes		S. enteritidis		C. albicans
L. fermentum	15	19	15.5	17	16	14.5	16.8	17	18	19	17	17	18	18	15	19	16	17
L. casei	22	18	20	18	17	18	21.5	21	18	16	18	18	23	22	19	22	20	18
B. longum	17	14	14.5	16	16.5	15.5	15.3	17	20	21	17	16	19	18	18	16	17	19
B. animalis	20	17	19	18	16	16.5	19.5	17	19	18	18	17	18	18	20	22	18	18
