# Supplementary material for: Evaluation of the Anti-Aging Effects of a Probiotic Combination Isolated From Centenarians in a SAMP8 Mouse Model
Source: Front Immunol. 2021 Dec 2;12:792746. doi: 10.3389/fimmu.2021.792746 (PMC8674427; doi:10.3389/fimmu.2021.792746)
Supplement: Supplementary file 2 [file DataSheet_1.zip › original data/Figure 2/Figure 2A.xlsx]

## Sheet: Sheet1
	C										M										L										H
1	180	104.1	180	180	175.3	180.6	180	154	125	42.1	148.2	180	180	180	61.1	50.4	180	180	180		105.8	127.3	115.6	180	180	180	124.2	151.8			180	178	162.2	180	120.5	180	180	80.7	131.7
2	180	1.6	180	160.8	90.4	172.1	138.7	180	12.1	180	103.4	180	180	156.8	119.9	119.9	180	180	180		55.8	53.3	85.9	180	180	162.7	81.1	69.5			58.9	180	180	144.4	100.6	180	180	40.8	78.9
3	103.7	7.6	130.4	180	56.2	180	96.2	122.1	61.9	72.5	108.5	96.3	160	120	72.6	86.4	113.6	76.9	180		21.6	45.3	2.3	180	180	180	73.5	110.7			67.9	105.6	82.4	67.7	70.9	145.6	87.3	180	67.2
4	82.5	31.7	85.3	99.1	43.4	180	180	86.3	54.2	41.9	102.5	80.9	130.7	115.5	142.4	82.1	85.1	97.1	180		25	17.8	180	180	136.7	26.1	180	15.7			55.8	54	128.3	38.1	63.2	34.1	44.2	70.2	96.7
5	71.4	48	66.1	25.3	37.6	100.2	180	39.1	41	140.2	119.4	110.3	111.4	94.7	180	98.1	133.8	52.9	117.3		65.7	28.2	47.9	158.7	138.8	104.9	115.8	99.5			37.3	51	68.3	68.7	50.1	54.4	56.2	36.5	26
6	70.2	64	47.4	47.4	66.1	55.5	51.3	12.5	65.3	68.1	180	42	96.6	81.7	99.2	1.6	54.8	39.8	180		17.5	23	30.2	69	99.5	30.8	32.6	63.7			39.5	31.2	52.9	92.7	32.4	35.6	67.2	105.7	73.4
7	38.7	13.5	56.6	3.7	96.5	138.6	37	27.8	89.9	2.5	104.5	24.8	44.1	55.9	138.1	62.8	65.7	45.4	120		11.6	114.4	25.4	31.1	141.9	26.3	31.4	21.8			84.2	109.7	83.1	29.9	6.9	77.9	30.7	27.1	73.9
8	54.8	16.6	18.1	81.9	81.4	15.1	22.3	43.9	55.3	72.6	30.9	21.7	68.2	82.1	104.6	48.4	91.2	19.1	160		11.1	50.1	8.5	36.7	71.8	25	8.7	23.6			0.9	5.9	21.7	0.2	22.5	0.2	2	65.1	35.7
9	7.7	17.3	4.1	75.7	57.1	32.3	29.7	8.7	16.4	101.5	27.5	34.1	111.1	103	80.2	39	50.5	16.5	23.5		1.9	24.5	24	27.3	38.3	2.9	14.2	60.3			1.5	14	51	7.3	4.7	4.5	30.7	128.6	61.7
10	8.7	16.8	20.9	24.1	20.3	12.3	37.8	6.1	5.6	18	33.3	36.5	54	54.8	52.5	83.5	39	35.1	22.7		18.9	31.2	26.3	30.4	34.5	11.2	19	39.3			6.6	32.1	29.4	4.4	24.5	37.8	21.5	17.9	19.1
