# Supplementary material for: Evaluation of the Anti-Aging Effects of a Probiotic Combination Isolated From Centenarians in a SAMP8 Mouse Model
Source: Front Immunol. 2021 Dec 2;12:792746. doi: 10.3389/fimmu.2021.792746 (PMC8674427; doi:10.3389/fimmu.2021.792746)
Supplement: Supplementary file 2 [file DataSheet_1.zip › original data/Figure 2/Figure 2B.xlsx]

## Sheet: Sheet1
C	M	L	H
8.7	33.3	18.9	6.6
16.8	36.5	31.2	32.1
20.9	54	26.3	29.4
24.1	54.8	30.4	4.4
20.3	52.5	34.5	24.5
12.3	83.5	11.2	37.8
37.8	39	19	21.5
6.1	35.1	39.3	17.9
5.6	22.7		19.1
18
