# Supplementary material for: Evaluation of the Anti-Aging Effects of a Probiotic Combination Isolated From Centenarians in a SAMP8 Mouse Model
Source: Front Immunol. 2021 Dec 2;12:792746. doi: 10.3389/fimmu.2021.792746 (PMC8674427; doi:10.3389/fimmu.2021.792746)
Supplement: Supplementary file 2 [file DataSheet_1.zip › original data/Figure 2/Figure 2C.xlsx]

## Sheet: Sheet1
C	M	L	H
10.555	24.735	13.495	10.575
8.97	18.88	18.66	9.155
11.205	21.41	15.645	9.91
7.425	18.215	14.455	6.905
8.55	17.1	12.475	13.77
6.03	14.04	11.065	15.79
10.82	24.67	11.615	9.575
9.468	15.98	13.654	10.148
8.762	20.14	12.951
6.985
