# Supplementary material for: Evaluation of the Anti-Aging Effects of a Probiotic Combination Isolated From Centenarians in a SAMP8 Mouse Model
Source: Front Immunol. 2021 Dec 2;12:792746. doi: 10.3389/fimmu.2021.792746 (PMC8674427; doi:10.3389/fimmu.2021.792746)
Supplement: Supplementary file 2 [file DataSheet_1.zip › original data/Figure 2/Figure 2D.xlsx]

## Sheet: Sheet1
C	M	L	H
5258.72	4207.13	5973.65	5380.45
5644.13	4279.3	4906.24	4737.89
6010.01	5291.07	5745.47	5672.82
5293.48	5015.23	4935.89	6309.47
5487.07	3511.66	4787.92	5544.46
5608.54	4953.77	6151.61	4709.06
5069.35	3670.45	5912.39	4913.21
5513.25	4462.8	5576.97	5239.57
5349.27	4063.85	5275.61
5816.38
