# Supplementary material for: Evaluation of the Anti-Aging Effects of a Probiotic Combination Isolated From Centenarians in a SAMP8 Mouse Model
Source: Front Immunol. 2021 Dec 2;12:792746. doi: 10.3389/fimmu.2021.792746 (PMC8674427; doi:10.3389/fimmu.2021.792746)
Supplement: Supplementary file 2 [file DataSheet_1.zip › original data/Figure 2/Figure 2E.xlsx]

## Sheet: Sheet1
C	M	L	H
97	34	94	92
145	65	81	98
97	90	105	123
102	40	76	91
83	25	93	149
149	98	151	84
112	46	57	107
105	79	68	94
101	57	99
99
