# Supplementary material for: Evaluation of the Anti-Aging Effects of a Probiotic Combination Isolated From Centenarians in a SAMP8 Mouse Model
Source: Front Immunol. 2021 Dec 2;12:792746. doi: 10.3389/fimmu.2021.792746 (PMC8674427; doi:10.3389/fimmu.2021.792746)
Supplement: Supplementary file 2 [file DataSheet_1.zip › original data/Figure 2/Figure 2F.xlsx]

## Sheet: Sheet1
C	M	L	H
1291.2	318.66	1569.36	1391.91
1365.86	843.07	1046.6	1105.78
1196.2	820.97	1407.59	1251.96
1484.5	254.37	802.45	1754.86
1072.81	219.73	906.17	1914.4
1719.48	414.67	1959.21	968.93
1268.56	1040.43	739.99	1570.21
1687.19	542.97	985.32	1368.92
1439.78	716.8	1269.8
1267.56
