# Supplementary material for: Evaluation of the Anti-Aging Effects of a Probiotic Combination Isolated From Centenarians in a SAMP8 Mouse Model
Source: Front Immunol. 2021 Dec 2;12:792746. doi: 10.3389/fimmu.2021.792746 (PMC8674427; doi:10.3389/fimmu.2021.792746)
Supplement: Supplementary file 2 [file DataSheet_1.zip › original data/Figure 4/Figure 4B/IL-1a┬.xlsx]

## Sheet: Sheet1
C	M	L	H
68.5188	130.059	91.6598	94.7406
40.1722	140.419	58.2851	53.9042
58.0509	125.635	82.1102	59.0143
39.5413	111.027	53.0399	76.4059
