# Supplementary material for: Evaluation of the Anti-Aging Effects of a Probiotic Combination Isolated From Centenarians in a SAMP8 Mouse Model
Source: Front Immunol. 2021 Dec 2;12:792746. doi: 10.3389/fimmu.2021.792746 (PMC8674427; doi:10.3389/fimmu.2021.792746)
Supplement: Supplementary file 2 [file DataSheet_1.zip › original data/Figure 4/Figure 4B/IL-6.xlsx]

## Sheet: Sheet1
C	M	L	H
113.161	243.528	185.863	159.387
121.254	233.059	166.199	139.261
95.4358	295.773	149.224	123.045
121.511	252.152	134.065	146.904
