# Supplementary material for: Evaluation of the Anti-Aging Effects of a Probiotic Combination Isolated From Centenarians in a SAMP8 Mouse Model
Source: Front Immunol. 2021 Dec 2;12:792746. doi: 10.3389/fimmu.2021.792746 (PMC8674427; doi:10.3389/fimmu.2021.792746)
Supplement: Supplementary file 2 [file DataSheet_1.zip › original data/Figure 4/Figure 4B/TNF-a┴.xlsx]

## Sheet: Sheet1
C	M	L	H
74.2495	441.781	172.275	102.252
62.3802	383.242	157.917	109.402
66.9393	484.722	196.424	114.865
74.4371	349.598	193.302	133.509
