# Supplementary material for: Evaluation of the Anti-Aging Effects of a Probiotic Combination Isolated From Centenarians in a SAMP8 Mouse Model
Source: Front Immunol. 2021 Dec 2;12:792746. doi: 10.3389/fimmu.2021.792746 (PMC8674427; doi:10.3389/fimmu.2021.792746)
Supplement: Supplementary file 2 [file DataSheet_1.zip › original data/Figure 5/Figure 5A.xlsx]

## Sheet: Sheet1
C	M	L	H
398.24	308.323	239.536	310
368.167	371.135	404.44	364.75
314.036	388.778	372.333	383.588
327.357	309.048	379.094	324.64
367.2	307.75	414.357	404.5
380	372.957	336.577	359.568
355.161	292.027	427.241	292.435
376.182	290.889	387.706	430.027
