# Supplementary material for: Evaluation of the Anti-Aging Effects of a Probiotic Combination Isolated From Centenarians in a SAMP8 Mouse Model
Source: Front Immunol. 2021 Dec 2;12:792746. doi: 10.3389/fimmu.2021.792746 (PMC8674427; doi:10.3389/fimmu.2021.792746)
Supplement: Supplementary file 2 [file DataSheet_1.zip › original data/Figure 5/Figure 5B.xlsx]

## Sheet: Sheet1
C	M	L	H
341	288	224	292
304	328	316	328
255	321	328	349
292	270	320	295
323	264	375	355
321	343	295	334
309	275	351	255
336	259	370	359
