# Supplementary material for: Evaluation of the Anti-Aging Effects of a Probiotic Combination Isolated From Centenarians in a SAMP8 Mouse Model
Source: Front Immunol. 2021 Dec 2;12:792746. doi: 10.3389/fimmu.2021.792746 (PMC8674427; doi:10.3389/fimmu.2021.792746)
Supplement: Supplementary file 2 [file DataSheet_1.zip › original data/Figure 5/Figure 5D.csv]

	A1	A2
R1-1	-0.0182263465464755	-0.0484114989735941
R1-2	0.0431924943801798	-0.0571182204535097
R1-3	0.0337790058204491	0.114917633905602
R1-4	-0.000822482913349026	0.00320285929136469
R1-5	-0.0361506781528079	-0.0105730130461579
R1-6	-0.0774024879785247	-0.0166328768243816
R1-7	-0.0657941213814948	0.066575516793937
R1-8	-0.12042040522095	0.0479188926080028
P8-1	-0.0422506332059039	0.0164323671595342
P8-2	-0.0413283863991018	0.0490648044726194
P8-3	-0.0230315220491695	-0.0223637820465825
P8-4	0.103597980244426	0.28407765801413
P8-5	0.0917195030758867	0.0780084608475013
P8-6	-0.029688009639815	0.0310621265020791
P8-7	0.0652213774894653	0.133888781695901
P8-8	0.113636640044676	0.100100748518684
P8-L-1	0.402775352476958	-0.146869956019927
P8-L-2	0.00502428253467738	-0.015936531384462
P8-L-3	-0.0294874832438807	-0.0112146062191799
P8-L-4	0.00381302084437086	0.0164209040659991
P8-L-5	-0.0902000657269403	-0.0079783356064511
P8-L-6	-0.0423106316384289	-0.0212353578384358
P8-L-7	-0.0341248189932329	-0.0164254432398805
P8-L-8	-0.0553037065265626	-0.102033743299711
P8-H-1	-0.0334523961346419	-0.0381162395082245
P8-H-2	-0.00462434505105307	-0.1073808491949
P8-H-3	-0.0536650571293866	-0.0709644759549012
P8-H-4	0.0183774391938076	-0.0920916000244485
P8-H-5	-0.0412926997858417	-0.026493466361116
P8-H-6	-0.0898841680865901	-0.0297935977963876
P8-H-7	0.046151938199812	-0.0863556908775279
P8-H-8	0.00217141149944365	-0.0136814692055761
