# Supplementary material for: Evaluation of the Anti-Aging Effects of a Probiotic Combination Isolated From Centenarians in a SAMP8 Mouse Model
Source: Front Immunol. 2021 Dec 2;12:792746. doi: 10.3389/fimmu.2021.792746 (PMC8674427; doi:10.3389/fimmu.2021.792746)
Supplement: Supplementary file 2 [file DataSheet_1.zip › original data/Figure 5/Figure 5E.xlsx]

## Sheet: Sheet1
#	Constructed	from	biom	file
#OTU	ID	R1-5	R1-6	P8-H-7	P8-L-4	R1-2	P8-L-2	P8-H-2	P8-H-4	P8-L-6	P8-L-7	P8-H-1	P8-L-8	P8-6	P8-L-1	P8-3	R1-1	R1-7	R1-8	P8-4	P8-H-6	P8-8	R1-3	R1-4	P8-1	P8-2	P8-H-3	P8-H-5	P8-H-8	P8-L-3	P8-7	P8-L-5	P8-5
k__Archaea;p__Euryarchaeota;c__Methanobacteria;o__Methanobacteriales;f__Methanobacteriaceae;g__Methanobrevibacter	0	0	0	0	0	0	0	0	0	0	0	0	0	0.000222975	0	0	0	0	0	0	0	0	0	0	0	0	0	0	0	0	0	0
k__Bacteria;Other;Other;Other;Other;Other	0.000668926	0.000490546	0.00887442	0.0018284	0.000312166	0.000535141	0.000579736	0.00209597	0.00231894	0.000401356	0.00120407	0.00191759	0.000713521	0.000579736	0.00017838	0.000891902	0.000401356	0.00160542	0.00111488	0.00111488	0.00214056	0.000133785	0.000222975	0.000981092	0.000713521	0.00156083	0.00124866	0.00263111	0.00209597	0.00231894	0.00120407	0.00107028
k__Bacteria;p__Actinobacteria;c__Actinobacteria;Other;Other;Other	0	0	0	0	0	0	0	0	0	4.45951e-05	0	0	0	0	0	0	0	0	0	0	0	0	0	0	0	0	0	0	8.91902e-05	0	0	0
k__Bacteria;p__Actinobacteria;c__Actinobacteria;o__Actinomycetales;f__Corynebacteriaceae;g__Corynebacterium	0	0	4.45951e-05	0	4.45951e-05	0	0	0	0	0	0	0.000222975	0	0	0	0	4.45951e-05	8.91902e-05	0	0	0	0.000445951	0	0	0	0	0	0	0	0	4.45951e-05	0
k__Bacteria;p__Actinobacteria;c__Actinobacteria;o__Actinomycetales;f__Propionibacteriaceae;g__Propionibacterium	0	0	0	0	0	0	0	0	0	0	0	0	0	0	0	0	0	0	0	0	0	0	0	0	0	0	0	0	0	8.91902e-05	0	0
k__Bacteria;p__Actinobacteria;c__Actinobacteria;o__Bifidobacteriales;f__Bifidobacteriaceae;g__Bifidobacterium	0	0	0	0	0.000222975	0.000713521	0.000133785	0.000133785	0	0	0.000133785	0.00026757	0	0.00133785	0.000133785	4.45951e-05	0	0	0	4.45951e-05	4.45951e-05	0	0.00566357	0	8.91902e-05	0.000668926	0.000445951	0.00102569	8.91902e-05	0	4.45951e-05	0.000133785
k__Bacteria;p__Actinobacteria;c__Actinobacteria;o__Coriobacteriales;f__Coriobacteriaceae;Other	0.000668926	0.000490546	0.00017838	0.00102569	0.0017838	0.00107028	0.000624331	0.000713521	0.0018284	0.000713521	0.000624331	0.000624331	0.0018284	0.00107028	0.00120407	0.00102569	0.00263111	0.00156083	0.00102569	0.00156083	0.00227435	0.000579736	0.00129326	0.000758116	0.000847306	0.000356761	0.000936497	0.000624331	0.00280949	0.000981092	0.000936497	0.000624331
k__Bacteria;p__Actinobacteria;c__Actinobacteria;o__Coriobacteriales;f__Coriobacteriaceae;g__Collinsella	0	0	0	0	0	0.00017838	4.45951e-05	0	0	0	0	0	0	0.00026757	0	0	0	0	0	0	0.00017838	0	0.000133785	0	8.91902e-05	4.45951e-05	0	0.000133785	0.00102569	0	0	0
k__Bacteria;p__Actinobacteria;c__Actinobacteria;o__Coriobacteriales;f__Coriobacteriaceae;g__Enterorhabdus	0.000579736	0.000668926	0.00026757	4.45951e-05	0.00107028	8.91902e-05	0.00026757	0.00017838	0.000445951	0.000133785	0	0.000535141	0.000758116	0.000445951	0.000401356	0.000847306	0.000981092	0.000936497	0.000490546	0.000490546	0.000713521	0.00160542	0.00227435	0.000668926	0.000312166	0.000356761	0.000847306	0.000401356	0.00165002	0.000981092	0.000356761	0.000445951
k__Bacteria;p__Actinobacteria;c__Actinobacteria;o__Coriobacteriales;f__Coriobacteriaceae;g__Parvibacter	0	0	0	0	4.45951e-05	0	0	0	0	8.91902e-05	0	4.45951e-05	0	0	4.45951e-05	0	0	0.000133785	0	0	0	0	0.000133785	0	0	0	4.45951e-05	0	4.45951e-05	0	0	0
k__Bacteria;p__Actinobacteria;c__Actinobacteria;o__Coriobacteriales;f__Coriobacteriaceae;g__Senegalimassilia	0	0	0	4.45951e-05	0	4.45951e-05	0	0	0	0	0	0	4.45951e-05	4.45951e-05	0	0	0	0	0	0	0	0	0	0	0	0	0	0	4.45951e-05	0	0	0
k__Bacteria;p__Actinobacteria;c__Actinobacteria;o__Coriobacteriales;f__Coriobacteriaceae;g__Slackia	0	0	0	4.45951e-05	0	0.00017838	0	0	4.45951e-05	0	0	4.45951e-05	0	0	0	0	0	0	0	0	0	0	4.45951e-05	0	0	0	0	0	0	0	0	0
k__Bacteria;p__Bacteroidetes;Other;Other;Other;Other	0.000222975	0	0.000222975	8.91902e-05	0	0	0	0	0	4.45951e-05	0	0	0	0	0.000133785	8.91902e-05	0	4.45951e-05	4.45951e-05	0	4.45951e-05	4.45951e-05	0	0	4.45951e-05	0	0	0	0	0.000133785	0	0
k__Bacteria;p__Bacteroidetes;c__Bacteroidia;o__Bacteroidales;Other;Other	0.00325544	0.0144042	0.102792	0.0189083	0.00584196	0.0137799	0.00557438	0.0244381	0.0182394	0.0252854	0.0710846	0.012665	0.0160542	0.0123974	0.0435248	0.00495005	0.011015	0.0221192	4.45951e-05	0.0503032	0.0871388	0.0306814	0.0106582	0.0350963	0.0383072	0.00936497	0.0241705	0.054183	0.0128434	0.0152515	0.0134677	0.00338923
k__Bacteria;p__Bacteroidetes;c__Bacteroidia;o__Bacteroidales;f__Bacteroidaceae;g__Bacteroides	0.00552979	0.012442	0.121923	0.0249286	0.00325544	0.00597574	0.00138245	0.00735819	0.00428113	0.00615412	0.0825455	0.00165002	0.00285408	0.0673386	0.0153853	0.0152515	0.00521762	0.00918659	0.0226543	0.012442	0.00026757	0.050437	0.00985551	0.00709062	0.00468248	0.00160542	0.00392437	0.00321085	0.00151623	0.0136907	0.00133785	0.046914
k__Bacteria;p__Bacteroidetes;c__Bacteroidia;o__Bacteroidales;f__Porphyromonadaceae;Other	0.18226	0.370585	0.243757	0.361934	0.148412	0.274349	0.104888	0.280146	0.146093	0.126561	0.231315	0.102123	0.332724	0.243445	0.233009	0.221905	0.409561	0.290403	0.26155	0.0758562	0.314886	0.544996	0.552711	0.13927	0.28193	0.0985997	0.342356	0.1382	0.200856	0.285364	0.0704156	0.175125
k__Bacteria;p__Bacteroidetes;c__Bacteroidia;o__Bacteroidales;f__Porphyromonadaceae;g__Barnesiella	0.000668926	0.019934	0.021584	0.0168569	0.000535141	0.0174367	0.00624331	0.000713521	0.0531573	0.0319301	0.0500803	0.00303247	0.0132001	0.0943186	0.0436586	0.0770603	0.0259097	0.0346504	0.000133785	0.0163664	0.0354531	0.0602479	0.0169907	0.0367909	0.0297895	0.00896361	0.00124866	0.0235908	0.00735819	4.45951e-05	0.0102569	0
k__Bacteria;p__Bacteroidetes;c__Bacteroidia;o__Bacteroidales;f__Porphyromonadaceae;g__Odoribacter	0.0017838	0.0223867	0.00784873	0.0318855	0.00717981	0.0148502	0.0368801	0.0211827	0.0299233	0.0373707	0.0290314	0.0312611	0.0427667	0	0.0628345	0.0287192	0.0111934	0.0221192	0	0.0422315	0.0233232	0.0144042	0.020157	0.0669372	0.036122	0.0341152	0.0602034	0.0418302	0.0329112	4.45951e-05	0.0669372	0.00410275
k__Bacteria;p__Bacteroidetes;c__Bacteroidia;o__Bacteroidales;f__Porphyromonadaceae;g__Parabacteroides	0.00156083	0.000401356	0.00918659	0.00017838	4.45951e-05	0.000401356	0	0.0018284	0	0	8.91902e-05	0	0	0	0	0.0026757	0	0	0.0026757	0.000222975	4.45951e-05	0	0.00115947	0	0.00396896	8.91902e-05	4.45951e-05	0	0	0.000802711	8.91902e-05	0.00191759
k__Bacteria;p__Bacteroidetes;c__Bacteroidia;o__Bacteroidales;f__Prevotellaceae;Other	0.00374599	0.00312166	0.00428113	0.00419194	0.00321085	0.00142704	0.00142704	0.00196218	8.91902e-05	0.00437032	0.000222975	0.00218516	0.00263111	4.45951e-05	0	0	0.000535141	0.000222975	0	0.00298787	0	0	0	4.45951e-05	0.00334463	0.00017838	4.45951e-05	0.000133785	0	0	0	0
k__Bacteria;p__Bacteroidetes;c__Bacteroidia;o__Bacteroidales;f__Prevotellaceae;g__Alloprevotella	0.0130218	0.0606939	0.135168	0.0163664	0.0315733	0.0960132	0.0891902	0.04901	0.0681413	0.016411	0.0776846	0.0211381	0.0303247	0.0763468	0.0186407	0.00945416	0.236621	0.101365	0	0.0248841	0	0.066848	0.00717981	0.0547628	0.0532019	0.00379058	8.91902e-05	0.0602034	0.00990011	4.45951e-05	0.0178826	0.00026757
k__Bacteria;p__Bacteroidetes;c__Bacteroidia;o__Bacteroidales;f__Prevotellaceae;g__Paraprevotella	0	0	0	0	4.45951e-05	0	0	0	0	0	0	0	0	0.0371477	0	8.91902e-05	0	0	0	0	0	0	0	0	0	0	0	4.45951e-05	4.45951e-05	0	0	0
k__Bacteria;p__Bacteroidetes;c__Bacteroidia;o__Bacteroidales;f__Prevotellaceae;g__Prevotella	0.16964	0.0519533	0.0313949	0.190109	0.074563	0.0929807	0.00784873	0.154121	0.000535141	0.193007	0.138646	0.0510168	0.0862469	8.91902e-05	0.0789779	0.063771	0.032599	0.0833928	0.000490546	0.0999822	0	0.0186407	0.0258651	0.000668926	0.114877	0.00735819	0.0608723	0.00160542	0.0136015	0.0994024	0.0275152	0.242062
k__Bacteria;p__Bacteroidetes;c__Bacteroidia;o__Bacteroidales;f__Rikenellaceae;Other	0.000133785	0	0.00660007	0	0	0	0	0	0	0	0	0.000758116	0	0	0	0	0	0	0.0099447	0.00704602	0	0	0	0	0.00347842	0	0	8.91902e-05	0	0	0.000936497	0
k__Bacteria;p__Bacteroidetes;c__Bacteroidia;o__Bacteroidales;f__Rikenellaceae;g__Alistipes	0.0420532	0.1118	0.0719319	0.0773279	0.0346058	0.120897	0.101721	0.0605155	0.0738049	0.165715	0.11122	0.173341	0.106404	0.0191759	0.153139	0.0623439	0.0482965	0.112781	0.14975	0.126472	0.187745	0.0329558	0.0294773	0.181859	0.111399	0.119872	0.103684	0.17236	0.237647	0.217178	0.209998	0.152694
k__Bacteria;p__Bacteroidetes;c__Flavobacteriia;o__Flavobacteriales;f__Flavobacteriaceae;g__Empedobacter	0	4.45951e-05	0	0	0	0	0	0	0	0	0	0	0	0	0	0	0	0	0	0	0	0	0	0	0	0	0	0	0	0	0	0
k__Bacteria;p__Candidatus	Saccharibacteria;g__Saccharibacteria_genera_incertae_sedis;Other;Other;Other	0.00374599	0.0026757	0.00254192	0.00503924	0.0139137	0.0214502	0.00026757	0.000847306	0.0167677	0.0215394	4.45951e-05	0.00606493	0.0132893	0	0.0189529	0.0387085	0.0151177	0.0165002	0.000713521	0.0179718	0.0036122	0.00026757	0.0127542	0.00017838	0.0169907	0.0106582	0.00856225	0.0265787	0.00530681	0.000356761	0.0343828	0.0114609
k__Bacteria;p__Cyanobacteria/Chloroplast;c__Chloroplast;f__Chloroplast;g__Streptophyta;Other	0	4.45951e-05	0	4.45951e-05	0	0	0	0	0	8.91902e-05	4.45951e-05	0	4.45951e-05	0	0	0	0	4.45951e-05	0.00017838	0	0.000133785	4.45951e-05	0	0	4.45951e-05	8.91902e-05	0	0.000133785	0	8.91902e-05	0	0
k__Bacteria;p__Deferribacteres;c__Deferribacteres;o__Deferribacterales;f__Deferribacteraceae;g__Mucispirillum	0.00017838	0.000222975	0	0.00017838	0	0.00017838	0.00147164	0.000802711	0.000222975	0.00169461	0.00026757	0.000936497	8.91902e-05	0	0.000981092	0.00026757	0.000624331	0.000133785	0	0.000133785	0	8.91902e-05	0.00017838	0.000713521	0.000891902	0.0320639	0.000133785	0.000356761	4.45951e-05	0.000222975	0.00111488	0
k__Bacteria;p__Firmicutes;Other;Other;Other;Other	0.0017838	0.00107028	0.000356761	0.000579736	0.000847306	0.00222975	0.000401356	0.000891902	0.00147164	0.00102569	0.000758116	0.000891902	0.00133785	0.000222975	0.000535141	0.00026757	0.000847306	0.00165002	0.000579736	0.000356761	0.000713521	0.000401356	0.000758116	0.00026757	0.000401356	0.000668926	0.000579736	0.000490546	0.00142704	0.000802711	0.00165002	0.000579736
k__Bacteria;p__Firmicutes;c__Bacilli;Other;Other;Other	0	0	0	0	0	0	0	0	0	0	0	0	0	8.91902e-05	0	0	0	0	0	0	0	0	0	0	0	0	0	0	0	0	0	0
k__Bacteria;p__Firmicutes;c__Bacilli;o__Bacillales;f__Bacillaceae	1;Other	0	0	0	0	0	0	0	0	0	0	0	0	8.91902e-05	0	0	0	0	0	0	0	0	0	0	0	0	0	0	0	0	0	0	0
k__Bacteria;p__Firmicutes;c__Bacilli;o__Bacillales;f__Staphylococcaceae;g__Staphylococcus	0	0	0	8.91902e-05	0.00017838	0	0	0	0	4.45951e-05	0	0	0	0	0	0	4.45951e-05	0	8.91902e-05	0	0	0.000445951	0	0	0	0	4.45951e-05	0	4.45951e-05	0	4.45951e-05	4.45951e-05
k__Bacteria;p__Firmicutes;c__Bacilli;o__Lactobacillales;f__Enterococcaceae;g__Enterococcus	0	0	0.00026757	0	0	0	4.45951e-05	0	0	4.45951e-05	0	0	0	8.91902e-05	0	0	0	0	0	0.00017838	0	0	0	0	0	0	8.91902e-05	0	0	0	0	4.45951e-05
k__Bacteria;p__Firmicutes;c__Bacilli;o__Lactobacillales;f__Lactobacillaceae;g__Lactobacillus	0.00481627	0.00321085	0.0179272	0.0225205	0.00588655	0.00749197	0.00798252	0.0107474	0.0167232	0.00548519	0.00940956	0.00945416	0.0388423	0.0160988	0.016188	0.0693453	0.0123082	0.00945416	0.0568141	0.00602034	0.0200678	0.0233678	0.0421869	0.040091	0.0191759	0.000758116	0.0235462	0.106404	0.0103907	0.0314395	0.0090974	0.00610953
k__Bacteria;p__Firmicutes;c__Bacilli;o__Lactobacillales;f__Lactobacillaceae;g__Pediococcus	0	0	0.000312166	0	0	0	4.45951e-05	0	0	0	8.91902e-05	0	0	8.91902e-05	0	0	0	0	0	0.000133785	0	0	0	0	0	0	8.91902e-05	4.45951e-05	0	0	0	0
k__Bacteria;p__Firmicutes;c__Bacilli;o__Lactobacillales;f__Streptococcaceae;g__Lactococcus	0	0	4.45951e-05	4.45951e-05	0	0	0	0	0	0.000624331	0	0	0	0	0	0.000401356	0	0.000133785	0	0	0	0	0	0	4.45951e-05	0	0	0	0	0	0	0
k__Bacteria;p__Firmicutes;c__Bacilli;o__Lactobacillales;f__Streptococcaceae;g__Streptococcus	0.000133785	0.00017838	0.00017838	0.00017838	8.91902e-05	0.000133785	0	0.000356761	0	0.000579736	8.91902e-05	0.00017838	0.00017838	0.000312166	0.000312166	0.00017838	0.00026757	0.00017838	0.000401356	0	8.91902e-05	0.000222975	4.45951e-05	0.000312166	4.45951e-05	0	0.000133785	0.000356761	0.000312166	8.91902e-05	0.00017838	0.000401356
k__Bacteria;p__Firmicutes;c__Clostridia;Other;Other;Other	0.00200678	0.000936497	0.00370139	0.00245273	0.00231894	0.00115947	0.00236354	0.00138245	0.00129326	0.00240813	0.000668926	0.0017838	0.00129326	0	0.00160542	0.00124866	0.000802711	0.000981092	0.00120407	0.00191759	0.00187299	0.00102569	0.000981092	0.0027203	0.000490546	0.00147164	0.00111488	0.00196218	0.00280949	0.00156083	0.00138245	0.00147164
k__Bacteria;p__Firmicutes;c__Clostridia;o__Clostridiales;Other;Other	0.0277827	0.0357207	0.00405815	0.0181502	0.0231002	0.0309044	0.015965	0.0081609	0.0165894	0.0443275	0.00940956	0.0141812	0.0399126	0.0276935	0.0291206	0.0241259	0.00936497	0.0261327	0.0127096	0.0122636	0.0349625	0.00472708	0.0099893	0.0148502	0.027203	0.0144042	0.0214948	0.0177042	0.0261773	0.0275598	0.0296111	0.0235462
k__Bacteria;p__Firmicutes;c__Clostridia;o__Clostridiales;f__Clostridiaceae	1;g__Clostridium	sensu	stricto	0	0	0	0.00017838	0.00111488	4.45951e-05	4.45951e-05	0.00017838	4.45951e-05	0	0	0.000133785	0.000981092	0.000222975	8.91902e-05	0	0	0	0.000802711	0	0.000579736	0.00017838	0	4.45951e-05	0.000222975	0.000133785	0	0.000222975	0.000401356	0.00017838	4.45951e-05	0
k__Bacteria;p__Firmicutes;c__Clostridia;o__Clostridiales;f__Eubacteriaceae;g__Anaerofustis	0	0	0	0	0	0	0	0	0	0	0	0	0	0	0	4.45951e-05	0	0	0	4.45951e-05	0	0	0	0	0	0.000133785	0	0	0	0	0	0
k__Bacteria;p__Firmicutes;c__Clostridia;o__Clostridiales;f__Lachnospiraceae;Other	0.166295	0.206966	0.12063	0.105869	0.141143	0.201258	0.464012	0.224135	0.384454	0.197824	0.116572	0.354352	0.176195	0.200812	0.176374	0.285721	0.132804	0.203487	0.305209	0.289422	0.226588	0.0843739	0.174278	0.317383	0.143596	0.341197	0.221192	0.206029	0.305298	0.202462	0.305922	0.219185
k__Bacteria;p__Firmicutes;c__Clostridia;o__Clostridiales;f__Lachnospiraceae;g__Acetatifactor	0.00227435	0.00570817	0.00205137	0.00124866	0.00133785	0.00120407	0.00660007	0.00660007	0.00869604	0.00200678	0.00124866	0.00481627	0.0017838	0.0457545	0.00789333	0.00575276	0.00307706	0.00334463	0.0115501	0.00677845	0.00330004	0.000401356	0.00463789	0.00437032	0.00218516	0.0118623	0.00865144	0.00222975	0.00958794	0.00209597	0.010792	0.00160542
k__Bacteria;p__Firmicutes;c__Clostridia;o__Clostridiales;f__Lachnospiraceae;g__Blautia	0	0	0.00026757	0	0	4.45951e-05	4.45951e-05	0	0	0	0.000133785	0.000222975	0	0.000312166	0	0	0	0	0.00017838	4.45951e-05	4.45951e-05	0	0	0	0.00017838	4.45951e-05	0.000133785	4.45951e-05	0.00017838	4.45951e-05	4.45951e-05	0
k__Bacteria;p__Firmicutes;c__Clostridia;o__Clostridiales;f__Lachnospiraceae;g__Clostridium	XlVa	0.0438816	0.00740278	0.00829468	0.00156083	0.00940956	0.00107028	0.0103461	0.0192205	0.0842401	0.00258651	0.00660007	0.0414734	0.00441491	0.0206475	0.00401356	0.0017838	0.00187299	0.00437032	0.038218	0.0292098	0.00173921	0.00102569	0.00379058	0.00142704	0.0385301	0.0676507	0.00129326	0.0316179	0.00325544	0.00263111	0.0798252	0.0119961
k__Bacteria;p__Firmicutes;c__Clostridia;o__Clostridiales;f__Lachnospiraceae;g__Clostridium	XlVb	0.00115947	0.000579736	0.00147164	0.00276489	0.00026757	0.00138245	0.00771495	0.00102569	0.00147164	0.00472708	0.000758116	0.00945416	0.000490546	0.000312166	0.00205137	0.00307706	0.00115947	0.00120407	0.00222975	0.00151623	0.000624331	0.00138245	0.000535141	0.00557438	0.000936497	0.00829468	0.00026757	0.000579736	0.000133785	0.00129326	0.000535141	0.00133785
k__Bacteria;p__Firmicutes;c__Clostridia;o__Clostridiales;f__Lachnospiraceae;g__Dorea	0	0	0.000535141	0.000222975	0.000222975	0.00017838	0.000579736	0.00026757	0.00017838	0.000133785	0	0.000445951	8.91902e-05	0.000133785	0.00124866	4.45951e-05	0.000222975	8.91902e-05	0.000445951	8.91902e-05	0.000668926	8.91902e-05	0	4.45951e-05	4.45951e-05	4.45951e-05	0.000802711	0.000401356	0.00307706	0.00017838	0.000356761	8.91902e-05
k__Bacteria;p__Firmicutes;c__Clostridia;o__Clostridiales;f__Lachnospiraceae;g__Eisenbergiella	0	0	0	4.45951e-05	0	0	0	0	0	0.0036568	0.00343382	0	0	0	0.000891902	0.007269	0.00218516	0	0.000802711	0	0	0.000535141	0.00209597	0.000133785	0	0	4.45951e-05	0	0.000133785	0.000133785	4.45951e-05	0
k__Bacteria;p__Firmicutes;c__Clostridia;o__Clostridiales;f__Lachnospiraceae;g__Lachnospiracea_incertae_sedis	0.0439262	0.00169461	0.000445951	4.45951e-05	0.0436586	0.000312166	0.0269354	0.0189975	0.00249732	0.00321085	0.0113271	0.00468248	0.0339369	0.000535141	0.0390653	0.000802711	0.000222975	0.00151623	0.00187299	0.0552979	0.00115947	0.0279611	0.00102569	4.45951e-05	0.00102569	0.0100339	0.00298787	0.0485194	0.00874064	0.00285408	0.011015	0.00316625
k__Bacteria;p__Firmicutes;c__Clostridia;o__Clostridiales;f__Lachnospiraceae;g__Roseburia	0.000624331	0.00597574	0	0	0.0081163	0.00133785	0.012888	0.00379058	0.00151623	0	0.000222975	0	0.00107028	0.00655548	0	0.00610953	4.45951e-05	0	0.00463789	0	0	0	0	8.91902e-05	8.91902e-05	0.000133785	0	0.000133785	0.00771495	0.000222975	0.00017838	0.00169461
k__Bacteria;p__Firmicutes;c__Clostridia;o__Clostridiales;f__Lachnospiraceae;g__Ruminococcus2	0	0	0	0	4.45951e-05	0.000133785	4.45951e-05	0	0	0	0	0	0	0.000133785	8.91902e-05	0	0	0.000312166	0	0	4.45951e-05	0.000133785	4.45951e-05	0	0	0	0.000133785	4.45951e-05	0.00026757	0	0	0
k__Bacteria;p__Firmicutes;c__Clostridia;o__Clostridiales;f__Peptostreptococcaceae;g__Clostridium	XI	0	0	0	0.000222975	0	0	4.45951e-05	0	0	0	0	0	0	0	0	0	0	0	0	0	4.45951e-05	0	0	0	4.45951e-05	0	0	0	0	0	0	0
k__Bacteria;p__Firmicutes;c__Clostridia;o__Clostridiales;f__Peptostreptococcaceae;g__Romboutsia	0	0	0	0	0	0.000222975	0	4.45951e-05	0	0	4.45951e-05	0.000133785	0	0.00026757	0.000133785	4.45951e-05	0	8.91902e-05	0	0	0	0	4.45951e-05	0	0	0	4.45951e-05	4.45951e-05	0.00222975	0	4.45951e-05	8.91902e-05
k__Bacteria;p__Firmicutes;c__Clostridia;o__Clostridiales;f__Ruminococcaceae;Other	0.0164556	0.0210489	0.0279165	0.0485194	0.0229219	0.0340706	0.0375491	0.0262219	0.039422	0.0381734	0.0250624	0.0495897	0.0228773	0.0172583	0.021584	0.0235016	0.0153407	0.0251962	0.0610061	0.0863361	0.0264003	0.012665	0.0170353	0.0486086	0.016634	0.0667142	0.0474046	0.0216286	0.0429005	0.0453086	0.0423207	0.0409383
k__Bacteria;p__Firmicutes;c__Clostridia;o__Clostridiales;f__Ruminococcaceae;g__Anaerotruncus	8.91902e-05	0.000579736	0	0.000312166	4.45951e-05	8.91902e-05	0.000312166	8.91902e-05	8.91902e-05	0.000401356	0.000312166	0.00017838	0.000312166	0.000133785	8.91902e-05	0.000222975	0.00017838	8.91902e-05	0.00115947	8.91902e-05	0	0.00017838	0	0.000758116	0.000133785	0.000981092	0.000758116	0	8.91902e-05	4.45951e-05	0.000401356	0.000401356
k__Bacteria;p__Firmicutes;c__Clostridia;o__Clostridiales;f__Ruminococcaceae;g__Butyricicoccus	0.000133785	0.00115947	0	0.00160542	0.000356761	0.000847306	0.00352301	0.00222975	0.000802711	0.00303247	0.000490546	0.00165002	0.000490546	4.45951e-05	0.00129326	0.000847306	0.000758116	0.00115947	0.00387977	0.00017838	0.00026757	0.000713521	0.000981092	0.000401356	0.000936497	0	0.000713521	0.00138245	0.00115947	0.00258651	0.000401356	0.00481627
k__Bacteria;p__Firmicutes;c__Clostridia;o__Clostridiales;f__Ruminococcaceae;g__Clostridium	IV	0.00209597	0.00156083	0.00111488	0.0142258	0.0174813	0.0175259	0.00981092	0.00668926	0.00347842	0.0103461	0.00133785	0.0282287	0.00526222	0.00646629	0.0036568	0.00352301	0.00316625	0.00200678	0.00552979	0.00758116	0.00530681	0.00165002	0.00240813	0.00579736	0.00495005	0.00807171	0.00954335	0.00347842	0.011015	0.00802711	0.00829468	0.00147164
k__Bacteria;p__Firmicutes;c__Clostridia;o__Clostridiales;f__Ruminococcaceae;g__Faecalibacterium	0	4.45951e-05	0	0.000133785	0	0.00017838	4.45951e-05	8.91902e-05	8.91902e-05	4.45951e-05	0	0	8.91902e-05	0.000133785	4.45951e-05	4.45951e-05	4.45951e-05	8.91902e-05	0	0.000133785	8.91902e-05	0.000312166	0	0	0	4.45951e-05	0	4.45951e-05	0	0	8.91902e-05	4.45951e-05
k__Bacteria;p__Firmicutes;c__Clostridia;o__Clostridiales;f__Ruminococcaceae;g__Flavonifractor	0.000758116	0.0017838	8.91902e-05	0.00285408	0.000668926	0.000847306	0.00124866	0.000758116	0.00169461	0.00419194	0.000401356	0.00142704	0.00129326	0	0.00294328	0.00423653	0.00187299	0.000668926	0.00740278	0.00165002	0.00111488	0.000133785	8.91902e-05	0.00156083	0.00142704	0.00744738	0.00285408	0.00249732	0.00107028	0.00258651	0.00677845	0.0017838
k__Bacteria;p__Firmicutes;c__Clostridia;o__Clostridiales;f__Ruminococcaceae;g__Gemmiger	0	0	0.00026757	4.45951e-05	0	0.000133785	0	0	0	0	0	4.45951e-05	4.45951e-05	0.000133785	0.000133785	0	0	0	4.45951e-05	4.45951e-05	4.45951e-05	0	0	0	0	0	0	4.45951e-05	4.45951e-05	0.000133785	0	8.91902e-05
k__Bacteria;p__Firmicutes;c__Clostridia;o__Clostridiales;f__Ruminococcaceae;g__Intestinimonas	0.000713521	0.00026757	0.00111488	0.00138245	0.00102569	0.000624331	0.000847306	0.000713521	0.000535141	0.00169461	0.00156083	0.00231894	0.00156083	8.91902e-05	0.000668926	0.00120407	0.00138245	0.0018284	0.000579736	0.00102569	0.000133785	8.91902e-05	0.000713521	0.00138245	0.000401356	0.00214056	0.00111488	0.000936497	0.00026757	0.00142704	0.00209597	0.0018284
k__Bacteria;p__Firmicutes;c__Clostridia;o__Clostridiales;f__Ruminococcaceae;g__Oscillibacter	0.00932037	0.00410275	0.00771495	0.00740278	0.00414734	0.0106136	0.0125758	0.0081609	0.010792	0.016188	0.00521762	0.0148502	0.00682305	0.00798252	0.00798252	0.00985551	0.00432572	0.00472708	0.0200678	0.00780414	0.00704602	0.00236354	0.00579736	0.0116393	0.00405815	0.0284963	0.0154745	0.00312166	0.0102123	0.0138245	0.00985551	0.00829468
k__Bacteria;p__Firmicutes;c__Clostridia;o__Clostridiales;f__Ruminococcaceae;g__Pseudoflavonifractor	0.00258651	0.00236354	0.00312166	0.00258651	0.000624331	0.000847306	0.00338923	0.00236354	0.00289868	0.00405815	0.00196218	0.00214056	0.000445951	0.00405815	0.00222975	0.0018284	0.000758116	0.000802711	0.00437032	0.000981092	0.00115947	0.00120407	0.00107028	0.00521762	0.00147164	0.00709062	0.00410275	0.00160542	0.00298787	0.00258651	0.00561898	0.00160542
k__Bacteria;p__Firmicutes;c__Clostridia;o__Clostridiales;f__Ruminococcaceae;g__Ruminococcus	0.0120407	0.00289868	0	0.00240813	0.00842847	0.0173475	0.00124866	0.0206475	4.45951e-05	0.00102569	4.45951e-05	0.00209597	0.000356761	0.000133785	0	0	0	0.0027203	4.45951e-05	0.00218516	0	4.45951e-05	0	0	0.00026757	8.91902e-05	0.00566357	0	0	0.00227435	0	0.00825009
k__Bacteria;p__Firmicutes;c__Erysipelotrichia;o__Erysipelotrichales;f__Erysipelotrichaceae;Other	0.00120407	8.91902e-05	0	0.000312166	0	0.00026757	0	0	0	8.91902e-05	8.91902e-05	0.00017838	8.91902e-05	0	0.000579736	0.000401356	8.91902e-05	8.91902e-05	0.000222975	0	0.000445951	0.000758116	0	8.91902e-05	0	0	0	0	0	4.45951e-05	0	8.91902e-05
k__Bacteria;p__Firmicutes;c__Erysipelotrichia;o__Erysipelotrichales;f__Erysipelotrichaceae;g__Erysipelotrichaceae_incertae_sedis	4.45951e-05	0.000758116	0	0	0.000133785	0	0	4.45951e-05	0	0.000222975	4.45951e-05	0.00026757	0.000713521	0	0	0	0	4.45951e-05	0.000356761	0	0	0.000356761	0.000312166	0	0.00017838	4.45951e-05	4.45951e-05	4.45951e-05	0	8.91902e-05	0.000133785	4.45951e-05
k__Bacteria;p__Firmicutes;c__Erysipelotrichia;o__Erysipelotrichales;f__Erysipelotrichaceae;g__Holdemanella	0	0	0	0	0	0	0	0	0	0	0	8.91902e-05	4.45951e-05	0	0	0	0	0	0	0	0	0	0	0	0	0	0	0	0	0	0	0
k__Bacteria;p__Firmicutes;c__Erysipelotrichia;o__Erysipelotrichales;f__Erysipelotrichaceae;g__Turicibacter	0.00370139	4.45951e-05	0	4.45951e-05	0.0137799	0	0	0	0	0	0	0	0	8.91902e-05	4.45951e-05	0	0	0	0	0	0	0	0	0	0	0	4.45951e-05	0	0.00802711	0	0	0
k__Bacteria;p__Gemmatimonadetes;c__Gemmatimonadetes;o__Gemmatimonadales;f__Gemmatimonadaceae;g__Gemmatimonas	0	0	0	0	0	0	0	0	0	0	0	0	0	0	0	0	0	0	4.45951e-05	0	0	0	0	0	0	0	0	0	0	0	0	0
k__Bacteria;p__Proteobacteria;Other;Other;Other;Other	0	0	0.000133785	0	0	0	0	0	0	0	0	0	0	0.000133785	0	4.45951e-05	0	0	0	0	0	0	0	0	8.91902e-05	0	0	0	0	0	0	0
k__Bacteria;p__Proteobacteria;c__Alphaproteobacteria;Other;Other;Other	0.000445951	0	0	0	0	0	0	0	0	0	0	0	0	0	0	0	0	0	0	0	0	0	0	0	0	0	0	0	0	0	0	0
k__Bacteria;p__Proteobacteria;c__Alphaproteobacteria;o__Rhizobiales;f__Methylobacteriaceae;g__Methylobacterium	0	0	0	0	0	0	0	0	0	0	0	0	0	0	0	0	0	0	0	0	0	8.91902e-05	0	0	0	0	0	0	0	0	0	0
k__Bacteria;p__Proteobacteria;c__Alphaproteobacteria;o__Rhodobacterales;f__Rhodobacteraceae;Other	0	0	0	0	0	0	0	0	0	0	0	0	0	0	0	0	0	0	0	0	0	0	0	0	0	0	0	0	4.45951e-05	0	0	0
k__Bacteria;p__Proteobacteria;c__Alphaproteobacteria;o__Rhodospirillales;f__Rhodospirillaceae;Other	0.00017838	0.00026757	0	0	0	0	0	0	0	0	0	0	0	0	0	0	0.000624331	0.00187299	0	8.91902e-05	0	0	0	0	0	4.45951e-05	0	0	0	0	0	0
k__Bacteria;p__Proteobacteria;c__Alphaproteobacteria;o__Sphingomonadales;f__Sphingomonadaceae;g__Sphingomonas	0	0	0	0	0	0	0	4.45951e-05	0	0	0	0	0	4.45951e-05	4.45951e-05	0	0	0	0	0	0	0	0	0	0	0	0	0	0	0	0	0
k__Bacteria;p__Proteobacteria;c__Betaproteobacteria;Other;Other;Other	0	0	0	0	0	0	0	4.45951e-05	0	0	0	0	0	8.91902e-05	0	0	0	0	8.91902e-05	0	0	4.45951e-05	0	0	0	0.000133785	0	0	0	0	0	0
k__Bacteria;p__Proteobacteria;c__Betaproteobacteria;o__Burkholderiales;f__Sutterellaceae;g__Parasutterella	0	0	0.00499465	0.00017838	0.000936497	0.000133785	0	0.00111488	4.45951e-05	0.000222975	0.000133785	4.45951e-05	0.000579736	0.00249732	0	0.000936497	0.00111488	0.000936497	0.00017838	0.000401356	0.000936497	0.00445951	0.00503924	0	0.000312166	0.000133785	4.45951e-05	0	0.000356761	4.45951e-05	0	0.00026757
k__Bacteria;p__Proteobacteria;c__Deltaproteobacteria;Other;Other;Other	0	0	0.000133785	0	0	0	0	0	0	0	0	0	0	0	0	0	0	0	0.000579736	0.00165002	0	0	0.00227435	0	0	0	0	0	8.91902e-05	0	0	0
k__Bacteria;p__Proteobacteria;c__Deltaproteobacteria;o__Bdellovibrionales;f__Bdellovibrionaceae;g__Vampirovibrio	0.000222975	0.000668926	0	0.00026757	4.45951e-05	0	0	0.000222975	0	0	0.000535141	0.000312166	0	0	0.000490546	0	4.45951e-05	0.000133785	0	0.00017838	4.45951e-05	4.45951e-05	0.000445951	0.000490546	0.00138245	0	0	0.000445951	0.000445951	0	0.000936497	0
k__Bacteria;p__Proteobacteria;c__Deltaproteobacteria;o__Desulfovibrionales;Other;Other	0.00026757	0.000133785	0.000891902	8.91902e-05	0.000490546	8.91902e-05	0	0.000312166	4.45951e-05	0.00017838	0.000222975	0.000445951	8.91902e-05	0	0.000312166	0.000222975	0	0.00017838	0	0	0.000133785	0.000133785	0.000356761	0.000802711	0.000133785	0.000401356	4.45951e-05	8.91902e-05	0.000758116	8.91902e-05	0.000222975	4.45951e-05
k__Bacteria;p__Proteobacteria;c__Deltaproteobacteria;o__Desulfovibrionales;f__Desulfovibrionaceae;Other	0.000936497	0.00017838	0.0196218	0.000891902	0.000401356	0.000222975	0.00169461	0.000668926	0.00017838	0.000222975	0	0.00205137	0.000535141	0.0248395	0.000802711	0.00874064	0.000133785	0.000535141	0	0.00160542	0.000133785	0.000624331	0.000535141	0.00218516	0.00017838	0.00160542	0.000401356	0.000133785	0.00124866	0.00156083	0.00102569	0.000758116
k__Bacteria;p__Proteobacteria;c__Deltaproteobacteria;o__Desulfovibrionales;f__Desulfovibrionaceae;g__Desulfovibrio	0.000490546	0.000356761	0.000356761	0.000356761	0.00459329	0.000713521	0.00356761	0.000668926	0.000312166	0.000802711	0.000222975	0.00441491	0.00240813	0.00026757	0.000579736	0.000802711	0.00410275	0.00160542	0.00414734	0.00222975	0.00026757	0.000401356	0.00165002	0.00240813	0.00026757	0.00499465	0.000356761	0.00120407	0.00370139	0.000312166	0.00138245	0.000891902
k__Bacteria;p__Proteobacteria;c__Epsilonproteobacteria;o__Campylobacterales;f__Helicobacteraceae;Other	0	8.91902e-05	0	4.45951e-05	0	4.45951e-05	8.91902e-05	0	4.45951e-05	0	0	0.000401356	0	0	0	4.45951e-05	0	0.000133785	0	4.45951e-05	0	0	0.00017838	4.45951e-05	0	0.000401356	0.000401356	8.91902e-05	4.45951e-05	4.45951e-05	0	0
k__Bacteria;p__Proteobacteria;c__Epsilonproteobacteria;o__Campylobacterales;f__Helicobacteraceae;g__Helicobacter	0.00191759	0.0174367	0.00218516	0.00753657	0.0018284	0.00276489	0.00936497	0.0101677	0.00432572	0.0149839	0.00717981	0.027203	0.00526222	0.0103015	0.00512843	0.00593115	0	0.00495005	0.000891902	0.00222975	0.00570817	0.00472708	0.00490546	0.00535141	0.0316179	0.0842401	0.0143596	0.0186853	0.00338923	0.0081163	0.0125758	0.0167677
k__Bacteria;p__Proteobacteria;c__Gammaproteobacteria;Other;Other;Other	0	0	0	0	0	0	0	0	0	0	0	0	0	0	0	0	0	0	0	0	0	0	0	0	8.91902e-05	0	0	0	0	0	0	0
k__Bacteria;p__Proteobacteria;c__Gammaproteobacteria;o__Alteromonadales;f__Alteromonadaceae;g__Alteromonas	0	0	0	0	8.91902e-05	0	0	8.91902e-05	0	0	0	8.91902e-05	0	4.45951e-05	0	0	0	0	8.91902e-05	0	0	0	4.45951e-05	0	4.45951e-05	0	0	4.45951e-05	4.45951e-05	0	0	0
k__Bacteria;p__Proteobacteria;c__Gammaproteobacteria;o__Enterobacteriales;f__Enterobacteriaceae;Other	0	0.000401356	0	0.00107028	0	0	0	8.91902e-05	0	0	0	0	4.45951e-05	0	0.000133785	0	8.91902e-05	0	0	0	0	4.45951e-05	0	0	0	4.45951e-05	0	0	0	0	0	0
k__Bacteria;p__Proteobacteria;c__Gammaproteobacteria;o__Enterobacteriales;f__Enterobacteriaceae;g__Escherichia/Shigella	4.45951e-05	0	0	0.000133785	0	4.45951e-05	8.91902e-05	4.45951e-05	8.91902e-05	4.45951e-05	0.000133785	0	4.45951e-05	8.91902e-05	4.45951e-05	0	0	0	0.000490546	0.00017838	0.000133785	0.000133785	8.91902e-05	4.45951e-05	0	0	0	4.45951e-05	0	8.91902e-05	8.91902e-05	0
k__Bacteria;p__Proteobacteria;c__Gammaproteobacteria;o__Enterobacteriales;f__Enterobacteriaceae;g__Proteus	0	0	4.45951e-05	0	0	4.45951e-05	0	0	4.45951e-05	0	0	0	0	0	4.45951e-05	4.45951e-05	0	0	0.00026757	0	4.45951e-05	8.91902e-05	4.45951e-05	4.45951e-05	8.91902e-05	4.45951e-05	0.00512843	0.00017838	4.45951e-05	0.000133785	0	0
k__Bacteria;p__Proteobacteria;c__Gammaproteobacteria;o__Pasteurellales;f__Pasteurellaceae;Other	0	0	0	0	0	4.45951e-05	0	0	0	0	0	0	0	0	0	0	0	0	0	0	0	0	0	0	0	0	0	0	0	0	0	0
k__Bacteria;p__Proteobacteria;c__Gammaproteobacteria;o__Pseudomonadales;f__Moraxellaceae;g__Acinetobacter	0	0	0	0	0	0	0	0	0	0	0	0	0	0	0	0	0	0	0	0	0	4.45951e-05	0	0	0	0	0	0	0	0	0	0
k__Bacteria;p__Proteobacteria;c__Gammaproteobacteria;o__Pseudomonadales;f__Moraxellaceae;g__Enhydrobacter	4.45951e-05	0	0	0	0	0	0	0	0	0	0	0	0	0	4.45951e-05	0	0	0	0	0	0	0	0	0	0	0	0	0	0	0.000133785	0	0
k__Bacteria;p__Proteobacteria;c__Gammaproteobacteria;o__Xanthomonadales;f__Xanthomonadaceae;g__Luteimonas	0	0	0	0	0	0	0	0	0	0	0	0	0	0	0	0	0	0	0	0	0	0	0	0	0	0	0	0	0	0	8.91902e-05	4.45951e-05
k__Bacteria;p__Tenericutes;c__Mollicutes;o__Anaeroplasmatales;f__Anaeroplasmataceae;g__Anaeroplasma	0	0	0	0	0	0.000847306	0	0	0	0.00379058	0	0	0	0	0.000222975	0.00263111	0	0	0	0	0	0	0	0	0	0	0	0	0	0	0	0
k__Bacteria;p__Verrucomicrobia;c__Verrucomicrobiae;o__Verrucomicrobiales;f__Verrucomicrobiaceae;g__Akkermansia	0.221905	0.00196218	0.00115947	0.000401356	0.357608	0	4.45951e-05	0.0166786	0	4.45951e-05	4.45951e-05	0.0099447	4.45951e-05	0.0506154	8.91902e-05	0.000624331	0	0	0	0	8.91902e-05	0	0.0188637	0	0	0.00026757	4.45951e-05	0.000133785	0	0	0	0
