# Supplementary material for: Evaluation of the Anti-Aging Effects of a Probiotic Combination Isolated From Centenarians in a SAMP8 Mouse Model
Source: Front Immunol. 2021 Dec 2;12:792746. doi: 10.3389/fimmu.2021.792746 (PMC8674427; doi:10.3389/fimmu.2021.792746)
Supplement: Supplementary file 2 [file DataSheet_1.zip › original data/Supplementary Figure 1/Supplementary Figure 1B.xlsx]

## Sheet: Sheet1
	C										M										H										L
0	30.6	34.2	29	34.8	31.5	33	31.6	29.4	35.3	30.8	32.2	33.2	31.4	36	26.9	33	31.6	30	32.9		30	32	29.8	32	31.2	34.6	34.4	31	32.1		32.4	29.3	30.1	31.3	35	32.4	30.1	35
1	31.8	35.5	29.8	35.1	31.8	33.3	32.1	29.8	35.8	31.2	32.5	33.4	31.6	36.4	27	33.3	31.8	30.2	33.3		30.1	32.4	30.1	32.2	31.4	34.8	34.8	31.3	32.5		32.6	29.8	31	31.5	35.5	33	30.6	35.5
2	32.8	35.2	30	37.1	32.2	34	32.8	31	36.9	31.5	33.9	35.1	32.8	35.7	28.7	33.9	32.8	31.8	33.8		32.1	32.7	31.5	33.7	32.7	36.6	36.3	33.6	34.5		35.5	30.7	32.7	32.6	36.1	34.7	32.4	37.2
3	33.1	35.4	30.6	36.9	33.2	33.6	33.1	31.3	36.7	31.7	33.6	34.7	33	36.7	28.5	34.2	32.4	32	34.3		31.9	32.6	31.2	33.4	32.3	36	35.7	33.9	34.1		34.9	30.6	33	32.7	36	34.2	32.1	37.6
4	33.6	35.6	31	37	34	32.4	33.7	30.9	37	31.8	33.5	34.9	33.2	37.9	28.1	34.7	32.3	32.6	35.6		31.7	32.4	31.1	33.6	32.1	35	35.2	33.4	34		33.9	30.8	31	32.4	36.2	34.5	32	37.9
5	32.7	36	27.3	32.1	32	34.2	33	31.4	37.6	30.7	33.7	33.6	33.4	36.9	28.5	34.8	31.7	32.2	35.2		32.3	33	31.4	32.6	32.1	33.8	34.8	33.1	33.5		33.6	30.9	31.6	32	35.2	33.4	31.6	37.5
6	33.2	34.9	29.3	35	32.3	34	33.8	30.4	36.6	31.9	33.2	33	33.9	35.2	28.4	35.1	32.3	32.2	34.2		31.1	32.4	30.6	33	31.8	34.9	35.4	32	30.3		33.6	31	32	32	35	34.3	31	37.6
7	34.6	35.9	30	36	31.8	34	34.1	31.2	38.6	32	33.8	33.3	34.6	36.8	27.5	34.4	31.3	31.5	34.6		33.4	34	29.9	33.2	31.8	34.7	35	32	32.5		32.9	30.65	32.6	32.7	35.5	34.7	31	38.6
8	33	34.8	30	37.1	33	34	34.2	30.6	37.6	31.7	35	33.2	35	37.6	28.7	35.2	32	32	35.7		32.8	33.6	30.3	33.3	32.3	35.2	35.3	31.8	30.5		34.1	31	33.5	32.4	34.4	34.5	31.9	38.8
9	33.8	36.3	29.9	36.5	32.9	34	33.5	30.6	35.98	30.9	33.9	33.7	34.1	37.4	27.9	35.4	32.1	32.1	35.3		32.7	34.1	30.1	34	32.4	34.6	35.9	33.1	31		32.7	30.2	33.7	32.5	35	35.6	31.8	38.7
10	33.5	37	30.4	36.3	33.8	34.3	32.6	30.8	37.1	31.26	34.4	33.3	34.8	35.8	28.3	34.54	31.23	32.28	35.6		31.44	33.5	31.7	34.3	33.8	35.3	34.5	32.5	31.4		33.73	31.49	34.35	33.22	36.2	35.1	32.2	39.3
11	33.82	38.35	31.5	38.1	33.6	33.5	34.45	31.41	38.15	31.9	34.47	33.8	35.12	34.72	28.74	34.77	32.14	32.63	35.36		32.11	31.59	31.94	34.18	33.54	35.84	33.12	33.44	33.4		34.1	31.33	34.85	32.72	36.7	35.76	32.2	41.1
12	34.9	39.56	31.59	38.54	33.85	34.23	35.54	31.75	39.22	32.25	34.25	34.08	36.72	37.38	28.83	35.61	33.03	33.81	35.54		32.62	35.37	33.02	34.83	33.75	35.56	35.32	31.82	34.36		32.47	31.79	35.12	33.83	37.04	36.02	32.69	41.98
13	35.03	39.98	31.97	39.75	34.26	34.26	34.27	31.63	39.68	32.31	34.78	34.64	37.52	38.06	29.34	36.07	33.06	34.26	37.33		33.1	35.72	33.78	34.84	32.94	36.06	35.16	32.76	34.02		33.3	30.48	35.93	33.69	37.82	36.79	32.83	42.19
14	35.46	39.74	32.68	39.71	33.78	34.14	33.5	31.52	39.37	32.04	35.26	34.04	37.16	38.81	28.69	35.22	33.31	32.25	34.22		32.14	36.42	33.36	32.75	32.56	35.7	35.1	32.81	33.26		33.27	29.7	35.53	32.49	36.5	34.56	31.89	40.9
15	35.76	40.04	32.35	39.59	33.18	33.52	34.9	31.55	38.66	31.73	33.94	33.75	36.53	37.63	28.76	36.17	33.02	32.92	35.48		31.93	35.63	33.59	33.52	31.79	36.13	35.03	32.27	33.52		32.45	29.47	34.52	32.69	35.67	34.16	32.89	40.29
16	34.3	38.5	31.9	37.4	31.5	33.5	34.8	30.6	38.4	30.9	32.7	32.5	33.5	35.2	27.5	35.1	32.3	31.6	35.4		30.9	33.9	31.6	32.5	31.8	35.6	34.9	32.6	32.7		31.6	29.6	33.7	31.7	34.3	33.8	31.9	38.7
17	33.8	36.9	31.6	38.4	34.3	33.3	35.1	30.7	38	31.2	32.6	32.2	32.7	35.8	27.7	33.8	31.2	31	34.8		32.3	34.3	29.3	32.3	32.3	35.2	35.3	32.4	32.6		32.4	29.2	33.9	32.8	34.5	33.9	32.9	38.7
18	34.1	37.3	31.8	39	32.7	33.2	36	27.5	39.1	31.5	32	32	32.7	35.7	27.6	33.5	31.7	31.1	34.8		32	34.2	27.6	33.4	33.3	35.5	35.4	32.9	33.5		32.6	29.5	33.2	32.5	34.7	33.1	34	39.7
