# Supplementary material for: Evaluation of the Anti-Aging Effects of a Probiotic Combination Isolated From Centenarians in a SAMP8 Mouse Model
Source: Front Immunol. 2021 Dec 2;12:792746. doi: 10.3389/fimmu.2021.792746 (PMC8674427; doi:10.3389/fimmu.2021.792746)
Supplement: Supplementary file 2 [file DataSheet_1.zip › original data/Supplementary Figure 1/Supplementary Figure 1C.xlsx]

## Sheet: Sheet1
C	M	L	H
2	3	2	3
2	3	3	2
1	5	3	4
2	6	4	3
3	4	2	2
2	4	3	3
2	5	4	3
3	4	3	2
1	4	3
1
